# Supplementary material for: Effects of Cannabidiol on Innate Immunity: Experimental Evidence and Clinical Relevance
Source: Int J Mol Sci. 2023 Feb 4;24(4):3125. doi: 10.3390/ijms24043125 (PMC9964491; doi:10.3390/ijms24043125)
Supplement: Supplementary file 1 [file ijms-24-03125-s001.zip]

Archive with 1 entries (1 files):
- ijms-2161624-supplementary.pdf
